# Supplementary material for: Gene Editing of the Follicle-Stimulating Hormone Gene to Sterilize Channel Catfish, Ictalurus punctatus, Using a Modified Transcription Activator-like Effector Nuclease Technology with Electroporation
Source: Biology (Basel). 2023 Mar 1;12(3):392. doi: 10.3390/biology12030392 (PMC10044888; doi:10.3390/biology12030392)
Supplement: Supplementary file 1 [file biology-12-00392-s001.zip]

Archive with 1 entries (1 files):
- biology-2245501-supplementary.pdf
